# Supplementary material for: Surveillance of Indoor Air Concentration of Volatile Organic Compounds in Luxembourgish Households
Source: Int J Environ Res Public Health. 2022 Apr 30;19(9):5467. doi: 10.3390/ijerph19095467 (PMC9105303; doi:10.3390/ijerph19095467)
Supplement: Supplementary file 1 [file ijerph-19-05467-s001.zip]

Archive with 1 entries (1 files):
- ijerph-1687478-supplementary.pdf
